# Supplementary material for: A Pilot Study of 24-h Motor Activity Patterns in Multiple Sclerosis: Pre-Planned Follow-Up at 2 Years
Source: Clocks Sleep. 2021 Jun 28;3(3):366–76. doi: 10.3390/clockssleep3030023 (PMC8293228; doi:10.3390/clockssleep3030023)
Supplement: Supplementary file 1 [file clockssleep-03-00023-s001.zip]

Archive with 1 entries (1 files):
- Supplementary material_clockssleep-1249407_25-06-21.pdf
